# Supplementary material for: Evaluating machine learning algorithms at predicting developmental trajectories using sequential dataset truncation of voluntary alcohol consumption in adolescent mice
Source: PLoS One. 2026 Jun 22;21(6):e0352197. doi: 10.1371/journal.pone.0352197 (PMC13286189; doi:10.1371/journal.pone.0352197)
Supplement: S1 Data — (XLSX) [file pone.0352197.s002.xlsx]

## Sheet: Sheet1
Day	Group 1 Actual	Group 1 Actual	Group 1 Actual	Group 1 Actual	Group 2 Actual	Group 2 Actual	Group 2 Actual	Group 2 Actual	Group 2 Actual	Group 2 Actual	Group 2 Actual	Group 2 Actual	Group 2 Actual	Group 2 Actual	Group 2 Actual	Group 2 Actual	Group 2 Actual	Group 2 Actual	Group 2 Actual	Group 2 Actual	Group 2 Actual	Group 2 Actual	Group 2 Actual	Group 2 Actual	Group 2 Actual	Group 2 Actual	Group 2 Actual	Group 2 Actual	Group 2 Actual	Group 2 Actual	Group 3 Actual	Group 3 Actual	Group 3 Actual	Group 3 Actual	Group 3 Actual	Group 1 Simulated	Group 1 Simulated	Group 1 Simulated	Group 1 Simulated	Group 1 Simulated	Group 1 Simulated	Group 1 Simulated	Group 1 Simulated	Group 1 Simulated	Group 1 Simulated	Group 1 Simulated	Group 1 Simulated	Group 1 Simulated	Group 1 Simulated
1	2.43	1.07	1.23	1.68	1.63	2.84	1.6	0.41	1.58	1.71	2.19	1.87	0.5	0.73	0.97	1.41	0.16	1.12	1.25	0.87	1	1.19	0.67	0.87	0.92	3.53	9.14	0.59	0.94	1.69	1.91	1.1	1.12	7.49	3.79	1.24	1.33	0.87	1.46	1.83	2.11	1.71	1.81	1.67	1.27	2.06	1.16	1.44	2.85
2	1.19	0.18	1.42	0.63	0.4	1.43	1.42	0.93	1.78	0.55	1.08	0.47	0.84	1.47	0.64	1.24	0.1	0.79	0.53	0.57	0.62	5.02	0.32	1.64	0.56	2.74	0.66	1.1	0.6	0.78	1.26	1.26	0.93	10.31	2.54	1.01	0.81	0.78	0.73	1.03	1.27	0.37	0.29	0.92	0.1	0.25	1.69	0.5	0
3	1.27	0.26	0.14	0.45	0.52	2.2	2.27	0.19	1.32	1.52	2.3	0.71	0.61	0.55	0.31	0.03	0	0.39	2.23	0.68	0	0.13	0.48	1.44	0.69	0.13	1.68	0.41	1.02	3.42	1.69	0.73	0.87	7.54	5.55	0	0.68	0.33	0.71	0	1.96	0.48	0.09	0.88	1.04	0.54	0.68	1.03	0.47
4	0.58	0.34	0.13	0.15	0.05	2.45	0.7	1.71	2.4	0.46	1.14	0.22	0.52	1.37	0.75	0.16	0.15	0.39	1.39	0.13	0.15	0	0.15	0.38	0.67	0.13	4.51	0.66	0.44	5.08	1.04	1.14	0.83	7.46	5.31	0.51	0.19	0.29	0.26	0.27	0.38	0	0	0.06	0.43	0.51	0	0.28	0.09
5	2.04	0.11	0.52	0.56	0.6	2.89	0.73	0	1.08	0.99	1.63	0.54	0.17	0.74	0.66	0.58	0.1	0.25	0.49	0.52	0.29	0.5	0.3	12.06	0.52	0	0.28	0	0.28	3.57	2.65	0.73	2.32	9.84	3.59	0.62	1.29	0	1.91	0.84	0.65	0.15	0.67	2.16	1.22	2.06	0.6	0	1.2
6	3.42	0.54	0.25	0	0.98	0.9	0.51	0.48	4.68	0.28	2.93	0.52	0.14	2.19	1.64	0	0.47	0.48	0	0	0.28	0	4.73	0	0.26	0.24	0.54	0.26	3.05	4.38	6.13	4.11	0.81	5.31	8.3	2.53	0	0.87	2.71	2.1	2.66	1.5	0.69	0.34	0.1	2.97	1.19	0	1.2
7	5.25	1	2.91	0.14	1.78	7.25	1.47	0.06	1.05	1.04	1.61	2.66	0.9	1.16	4.18	0.19	0.29	0.36	0.84	0.63	0.42	0	0.15	0	0.13	0.12	0.41	0.64	0.14	7.73	7.37	3.22	4.24	10.21	5.1	1.48	1.79	0.94	4.57	2.4	0.9	2.03	4.15	6.88	3.03	0	1.34	2.94	1.99
8	3.49	0.33	0.62	0.13	0.42	1.24	0.19	0.17	2.43	1.13	0.07	0.19	0.89	1.64	3.32	0.43	0.28	0.35	0.12	0.12	0.68	0.59	0.44	0.6	0.89	0.12	1.71	0.63	0.41	5.7	5.31	1.15	2.55	11.21	7.18	1.34	0.81	0.46	0	0	0	0	0.68	1.45	0.46	2.46	1.15	2.02	2.22
9	4.48	0.77	0.84	0.13	0.59	3.15	1.71	0.68	1.79	0.95	1.98	0.12	0.53	0.79	4.55	0.12	0.22	0.34	0.35	0.12	0.68	0.34	0.7	0	0.37	0.11	0.38	0.37	4.39	5.06	5.17	2.69	3.5	9.95	4.85	0.52	1.42	1.4	0.4	4.57	2.84	0.7	0	1.96	1.09	3.17	1.81	1.5	2.3
10	4	0.69	1.28	0	1.91	1.87	0.18	0.28	2.4	0.72	0.46	0.18	0.2	1.73	4.15	0.3	0.39	1.95	1.01	0	0.13	0	0.14	1.29	1.58	0.33	0.37	0.6	0.13	1.15	7.29	3.66	1.75	9.01	6.36	0	0.94	0	0.54	0.67	3.22	0	4.07	1.76	4.12	2.24	1.37	3.54	0
11	4.82	0.87	1.16	0.5	0.92	3.2	0.93	0.33	1.94	1.57	1.28	0.24	0.39	1.15	3.88	0.23	0.43	1.13	0.87	0.22	0.27	0.45	0.81	0.47	0.48	0.22	0.74	1.2	0.77	1.66	7.97	2.75	6.17	8.46	4.43	3.38	3.44	3.49	4.62	4.27	0	4.21	3.15	2.56	2.87	0.09	1.84	0.92	2.9
12	3.29	0.77	0.91	1.47	0.14	2.5	0.15	0.24	2.54	0.53	0.67	0.03	0.67	2.08	2.66	0.14	0.14	0.44	0.21	0.22	0.53	0.43	0.54	0.23	1.2	0.21	0.49	0.24	0.51	0	6.32	4.66	1.6	4.75	2.59	0	0	0	0	0.5	1.67	1.35	1.48	0	0.21	0.28	2.31	0.9	1.12
13	1.72	0.12	0.56	0.61	0.22	3.38	0.34	0.32	1.08	0.37	1.26	0.34	0.13	0.75	5.5	0.11	0.22	0.55	1.16	0.11	0.13	0.11	0	0.11	0.12	0.31	0.83	0.58	0.38	1.09	6.74	1.4	5.65	9.92	5.73	1.22	1.11	0.59	1.31	0.37	1.43	0.91	0	1.79	0.14	0	0.82	0.68	0
14	4.01	0.6	0.9	1.95	0.55	2.57	1.26	1.38	0.97	0.37	1.63	0.45	0.25	2.13	2.44	0.33	0.76	0.44	0.84	0.22	0.26	0.86	0	1.14	0.71	0.42	2.13	0.47	0	0.4	7.26	4.96	4.88	4.91	9.52	2.06	4.5	5.06	3.57	2.77	5.4	0	0.89	0	2.38	0.57	2.61	0.82	0.31
15	2.93	0.24	0.78	0.36	0.33	2.4	0.22	0.21	1.39	0.24	0.37	0.22	0	0.25	2.12	0.22	0.32	0.98	0.72	0.32	0.88	0.32	0.64	0.34	0.58	0.72	0.81	13.89	0.88	1.26	6.67	3.53	5.8	3.41	4.87	0	0	0.48	0	2.42	0.24	1.38	0	2.17	1.21	1.71	1.65	0.93	0.59
16	3.32	0.58	0.69	0.24	0.22	0.82	0.22	0.32	0.73	0.24	1	0.33	0.86	2.09	2.28	0.22	0.21	0.22	1.23	0	2.28	0.65	0.25	0.67	0.69	0.2	0.45	0.68	0.49	0.56	7.09	2.77	3.63	9.13	3.13	0	0	0.32	0	2.58	0.7	2.63	1.43	0.53	1.35	0.13	0	1.25	1.25
17	3.65	0.06	0.33	0.12	0.37	3.31	0.05	0	0.67	0.3	0.43	0.27	0.06	0.88	3.02	0.27	0.25	0.11	0.7	0.1	0.37	0.31	0	0.33	0.11	0.3	0.78	0.55	0.12	2.5	6.6	4.17	5.01	6.97	4.56	2.97	0	5.15	0	3	1.28	0	3.54	2.38	1.49	3.01	1.63	2.5	5.3
18	3.04	0.45	0.38	0.39	0.1	0.53	0.11	0.31	0.51	0.12	0.36	0.11	0.12	4.55	3.17	0	0.1	0.58	0.53	0.14	0	0.55	0.17	0.37	0.83	0.33	0.81	0.58	0.41	1.23	6.76	5.06	6.02	7.7	5.96	1.68	0.05	2.51	2.27	1.82	3.34	0.1	1.2	0.61	1.97	0	3.73	0	0
19	2.01	1.62	1.11	0	0.26	0.73	0.05	0.26	0.35	0.18	0.41	0.38	0.17	0.18	1.69	0.16	2.41	0	0	0.2	0	0	4.87	0	0	0	0	0	0	2.84	5.84	3.56	5.19	5.82	3.33	1.47	1.42	1.94	1.98	0.79	1.25	0.51	0.93	0.73	1.08	1.07	0.43	3.07	0.67
20	3.23	0.54	1.34	1.85	0.71	0.51	0.62	0.5	0.58	0.34	0.46	0.31	0.33	3.36	2.01	0.2	0.3	0.65	0	1.57	0.25	0.41	0	0	1.79	0.2	0.86	1.05	0.49	0.72	5.54	4.86	6.47	6.49	6.07	3.26	0.18	1.99	0.64	0.79	0.62	1.73	0.52	2.91	1.7	2.29	0.17	1.5	2.64
21	3.4	0.5	0.67	0.69	0.26	2.83	0.16	0.36	0.35	0.06	0.3	0.27	0.29	0.18	3.25	0.05	0.15	0.44	0.39	0.2	0	0.41	0.98	0.22	0.22	0	1.94	0.84	0.24	1.44	6.53	6.06	6.06	6.28	4.7	0	1.63	0	0.99	0	3.48	1.4	0.98	1.95	0.28	1.99	2.45	0	0.59
22	3.8	1.35	3.14	2.81	0.36	0.46	0.67	0.25	1.03	0.17	0.54	0.27	0.4	2.59	2.92	0.16	0.15	0.66	0.58	0.58	0.99	1.23	0.73	0.43	2.23	0.59	1.06	0.83	0.97	1.09	4.68	5.7	6.69	10.74	4.9	2.58	2.55	3.07	1.97	1.75	2.61	3.12	2.87	1.99	3.92	2.98	3.64	3.63	1.68
23	3.74	0.72	0.89	0.69	1.28	3.53	0.26	0.26	0.35	0.17	0.3	0.38	0.51	0.18	2.09	0.37	0.56	0.87	0.58	1.18	0.74	0.83	0.72	0.88	0.65	0.6	1.92	1.05	0.72	1.43	5.86	4.88	5.84	7.33	4.64	2.51	2.37	0	2.17	0.96	4.48	0.7	2.12	1.74	1.57	0.2	1.49	0.66	0.46
24	4.57	0.67	1.11	3.69	1.01	2.3	0.71	0.62	2.47	0.58	0.6	0.42	1.48	2.05	2.76	0.42	0.4	0.22	0.38	0.6	0.49	0.41	0.47	0.43	2	0.39	0.41	0.62	0.71	0.89	6.16	6.3	5	5.02	5.53	0	2.01	0	4.34	2.62	0	3.49	1	1.89	1.83	3.37	2.16	0	0.74
25	2.94	0.49	1.79	0.23	0.67	3.37	0.56	0.26	0.54	0.51	1.01	0.36	0.28	0.28	3.8	0.05	1.04	0.22	0.39	0.2	0	0	0.71	0	0	0.39	1.03	0.41	0	0.35	5.57	4.68	4.82	8.03	4.37	3.42	1.84	0.05	0.52	1.29	2.07	0.16	0	2.14	1.2	0.67	0.72	1.78	0
26	6.23	0.43	0.23	1.38	0.31	0.38	0.21	0.31	0	0.22	0.71	0.2	0.56	1.27	3.67	0.21	0.59	0	0.39	0	0	0.2	0.48	0.63	0.87	0.2	0.21	0.62	0.24	1.23	6.77	8.52	6.08	8.71	5.86	0.01	0	1.49	0	1.91	3.86	0.69	3.53	0	0.7	0	2.45	4.98	0
27	3.99	0.49	0.44	0	1.36	2.73	0.96	0.05	0.14	0	0.77	0.05	0.06	0.06	2.3	0	0.24	0.44	0.38	0.2	0.24	0	1.18	0.21	0.22	0.2	0.61	0.2	0.24	0.18	5.72	7.44	5.03	7.47	6.7	0.14	3.93	2.29	0.37	1.36	1.53	2.95	0.78	2.13	4.14	2.99	2.97	1.34	3.5
28	3.79	0.6	0.77	3.83	1.26	1.84	3.39	0.15	0	0.05	1.13	0.05	0.61	2.24	4.25	0.05	0.34	0.33	0.1	0.1	0.84	0.51	0.83	0.74	0.97	0.1	1.53	0.72	1.34	1.33	6.05	8.29	6.33	8.2	10.14	1.12	2.31	2.15	2.12	1.28	2.24	0.1	1.48	3.16	1.57	1.75	0	2.2	2.94
29	3.26	0.17	3.19	0.23	1.22	3.25	2.95	0.15	0.9	0.16	0.06	0.76	0.17	0.06	5.56	0.05	1.42	0.21	0	0	0	0	0.23	0	0.21	0.19	0.61	0	0.97	1.25	5.61	6.35	7.47	6.39	5.86	1.97	0.86	2.25	2.29	1.24	1.71	0	0.85	4.7	2.7	2.28	0	1.26	0.19
30	0	0.59	0.96	4.05	1.13	0.57	1.66	0	0.14	0.05	0.76	0.05	0.28	2.44	5.37	0.05	1.01	0.11	0.09	0.1	0.36	0.3	0.58	0.53	0.32	0.68	0.72	0.71	1.08	2.59	5.87	6.69	5.45	7.76	7.67	0	2.96	1.69	1.11	0.8	1.13	1.55	0	0.8	0.31	0	2.86	3.12	0
31	3.61	0.68	5.35		2.83	2.75	0.96	0.46	1.36	0.8	0.76	0.66	3.52	0.28	4.9	0.76	1.18	0.43	0.37	0	1.43	0.8	0.46	0.21	1.05	0					8.07	6.56	8.23	9.46		4.4	0.17	2.87	2.71	6.64	1.75	3.97	6.11	0.39	5.19	6.96	3.78	5.88	2.48
32	3.53	1.43	2.16	6.38	1.94	0.57	2.25	0.05	0.33	0.16	0.18	0.15	0.6	1.99	1.79	0.15	0.33	1.28	0	0.58	0.24	0.4	2.32	0	1.69	0.19	1.02	1.41	1.19	0	5.65	5.07	5.32	6.97	6.73	7.32	3.38	5.26	0	7.13	1.14	5.38	3.22	5.36	3.84	1.92	4.46	3.53	4.11
33	3.97	1.68	4.35	5.45	3.74	1.83	0.35	0.15	6.27	1.21	0.41	0.35	0.38	0.4	3.86	0.56	3.53	1.28	0.55	0.79	0.23	1.21	2.8	0.83	1.69	1.15	1.61	1.79	3.36	1.07	6.8	9.44	6.45	8.67	11.23	5.94	3.3	5.3	4.78	3.64	4.86	4.82	5.51	4.12	4.11	3.73	4.35	3.57	1.96
34	3.7	1.5	2.84	5.6	2.38	0.25	0.2	0.29	0.64	0.21	0.7	0.61	0.43	0.9	2.86	0.3	0.75	2.34	0.18	1.15	2.09	2.01	0.92	0	2.1	1.14	2.18	1.58	1.9	1.07	5.76	4.05	5.9	5.11	12.53	0.53	1.18	5.65	2.35	2.8	3.05	0.4	5.88	1.65	5.39	5.11	0	3.19	2.72
35	3.49	3.12	1.97	2.91	0.99	2.86	0.1	0.1	1.37	0.31	0.35	0.2	0.11	0.23	2.6	0	1.5	0.43	0	0.77	1.4	0.4	1.38	0.41	0.21	0.38	0	0.4	1.19	1.6	5.12	6.08	5.46	6.09	6.07	3.02	3.22	2.73	2.02	2.42	3.51	3.13	3.23	2.96	3.7	1.83	1.93	3.61	2.84
36	3.48	2.14	3.52	5.3	1.09	0	0.19	0.09	0.18	0.62	0	0	0	0.89	0.77	0	0.09	0.85	0	0	0	1	0.91	0.2	2.5	0	0.59	1.18	2.81	4.25	4.47	5.68	6.74	3.72	11.93	6.97	3.74	4.76	0.62	4.15	4.04	3.6	3.6	3.34	2.38	1.19	3.86	4.1	3.9
37	3.72	2.56	4.6	4.4	0.94	1.4	0.15	0.42	1.13	0.26	0.86	0.35	0.59	0.5	2.47	0.25	1.98	1.06	0.35	0.37	0	0.6	0	0	0.83	0.96	1.93	2.74	5.84	2.64	5.47	6.27	5.4	10	11.3	2.78	2.77	2.42	3.39	3.33	4.54	4.18	4.7	2.67	4.83	3.35	5.1	3.88	2.65
38	3.55	1.94	4.69	8.67	1.08	0.24	1.26	1.69	0.82	0.1	0.45	0.1	0.32	0.55	1.62	0.49	1.65	1.15	0.44	1.21	0.34	0.9	2.58	0.51	1.98	1.64	2.39	0.68	2.92	2.19	4.77	5.69	6.37	4.25	11.34	2.28	0	3.97	0.02	3.15	5	5.7	0.67	3.63	7.32	6.65	8.57	2.55	3.96
39	4.22	5.23	6.71	2.43	1.72	0.54	0.72	0.33	1.05	0.67	0.17	0.25	0.37	0.27	3.09	0.34	2.34	0.63	0.52	0.93	0.92	0.59	2.47	0.41	0.63	0.78	0.19	1.17	2.36	5.79	6.37	6.34	5.05	8.68	12.62	5.94	2.69	2.03	3.68	4.37	4.2	4.06	3.74	3.24	1.65	3.16	3.66	4.03	5.28
40	3.51	1.31	0.92	5.56	2.12	0.42	0.7	0.05	0.32	0.05	0.06	0	0	2.88	2.61	0.05	0.51	0.42	0.35	0	0.23	0.2	0.23	2.04	0.63	0.2	0.19	1.38	0.48	1.41	4.66	5.3	4.64	7.92	3.95	6.97	6.8	2.26	2	4.98	3.29	1.97	3.7	4.39	2.06	0.44	3.81	2.29	5.34
41	4.86	4.21	3.07	1.55	2.08	0	0	0.38	0.73	0	0.23	0.1	0	0.11	2.76	0.1	2.18	0.21	0.17	0.37	0	1.36	1.35	0.2	0	0	0.96	0	0.47	1.76	5.49	6.15	6.13	7.03	6.6	2.5	0.5	3.27	3.34	3.39	3.67	3.49	7.15	3.27	2.66	4.97	1.46	4.37	1.55
42	4.2	2.62	9.65	16.21	3.12	0	1.36	0	0.95	0.15	0.17	0.05	0.16	1.48	2.32	0.24	1.96	0	0	0.74	0	4.28	2.48	1.42	0	0	0.19	1.77	0	3.52	5.33	5.4	5.31	6.11	8.93	4.01	12.26	0.09	0	3.03	4.92	0	0	3.59	5.22	10.72	2.32	6.57	12.7
43	4.02	5.15	1.05	3.55	2.09	0.12	0.19	0.19	0.89	0.2	0.81	0.99	0.11	0.67	1.98	0.19	2.52	0	0.17	0.36	7.86	0.19	0.68	0.41	0.41	0	0	0.2	0.23	1.76	5.01	6.71	6.47	7.08	6.11	2	2.86	3.49	2.38	3.93	4.44	3.68	2.98	5.41	5.05	1.83	5.68	4.15	2.17
44	5.19	11.61	3.88	8.6	3.88	0.48	2.95	0.29	1.63	0.2	0.58	0.4	4.45	2.22	0.75	0.19	3.06	0.31	0.62	3.77	0.57	6.39	2.21	1.54	0.74	0.29	2.17	1.66	0.34	2.36	6.75	6.05	6.6	6.33	9.89	9.05	4.83	9.06	0.94	6.59	13.86	12.35	7.64	10.08	9.6	6.46	6.14	7.63	9.05
45	3.81	12.93	1.05	2.93	1.49	0.95	4.54	1.29	0.55	0.2	0.35	0.2	0.11	0.67	1.63	0.69	1.81									0	2.05	0	0	1.04	4.69	7.15	6.4		8.11	7.37	2.14	2.66	4.89	9.91	0	3.34	4.63	2.06	0	5.18	0	12.8	8.66
46	4.23	10.89	3.5	3.47	4.68	0.59	1.96	0.87	1.9	1.02	9.23	1.73	0	2.04	0.26	0	2.96	0	2.11	0	1.15	1.14	0.93	3.41	0	3.2	5.57	6.91	3.63	4.46	6.95	6.32	5.59	7.23	4.86	8.16	7.28	3.77	2.07	3.14	12.86	5.89	1.27	7.32	3.25	5.82	7.35	0	14.04
47	5.58	0.84	0.91	3.03	2.59	0.83	4.53	0.09	0.45	0.1	0.12	0	4.37	0	0.53	0	1.71	0.71	1.47	0.43	0.11	0.09	0	0.1	0	0.28	0.09	0.09	5.53	1.27	3.61	3.86	4.19	8.61	5.16	3.46	7.4	1.19	1.1	1.31	0.94	3.77	3.1	4.96	1.27	4.45	0	0	1.81
48	5.58	6.17	5.24	6.64	2.76	0.88	2.46	0.33	1.9	1.07	0.75	0.05	0	8.03	0.19	0.15	3.49	0.61	3.85	0.86	0.68	0.73	1.78	4.12	1.21	2.07	4.26	1.53	7.19	4.46	6.98	5.76	7.54	7.72	8.9	6.77	7.15	7.48	6.25	6.25	5.92	6.03	6.62	5.44	6.13	6.64	5.97	5.75	6.63
49	4.59	12.75	2.22	2.78	3.71	0	0.09	0	0.18	0.2	0.23	0	0	0.22	0.51	0	2.09	7.55	4.2	1.55	0.68	0	3.34	2.16	0	0.19	2.22	0.38	0.45	1.2	5.28	5.82	7.49	9	7.6	0.66	5.3	1.89	8.34	15.23	8.28	3.14	5.92	0	4.88	7.48	6.53	7.1	0
50	5.42	12.46	2.22	10.52	1.46	0.76	3.1	0.05	0.66	1.89	1.43	0.05	0	1.59	0.92	0	2.42	0.41	4.24	0.17	0.22	0.18	3.34	0.6	0.6	2.86	0	0.58	0.67	6.41	5.03	9.11	7.45	4.56	4.94	0	4.07	5.37	2.33	10.62	5.03	6.23	10.58	9.9	8.62	11.62	7.05	15.45	7.75
51	5.02	12.38	2.64	2.62	5.17	0	0	0.96	0.35	0.21	0.12	0.1	1.26	0.22	0.63	0.1	2.67	2.06	3.35	0.86	0.44	10.83	12.43	1.98	1.01	1.33	2.96	0.77	1.35	1.03	2.43	6.58	6.67	7.56	8.93	11.34	2.62	8.58	2.76	1.58	0.27	20.75	5.14	13.47	13.99	6.78	7.43	4.14	11.71
52	5.04	10.11	4.91	5.86	1.79	0.3	1.71	0.15	0.22	0.78	0.65	0.15	0.37	2.08	0.71	0.35	2.54	1.03	2.81	1.72	0.45	0.56	3.76	0.59	1.22	1.72	1.84	0.97	0.45	0.51	4.9	5.46	6.87	8.4	14.43	7.66	4.66	3.16	5.36	8.49	6.55	6.71	8.24	3.62	6.96	4.32	4.42	8.42	4.32
[truncated: 136 more columns]
