# Supplementary material for: Evaluating machine learning algorithms at predicting developmental trajectories using sequential dataset truncation of voluntary alcohol consumption in adolescent mice
Source: PLoS One. 2026 Jun 22;21(6):e0352197. doi: 10.1371/journal.pone.0352197 (PMC13286189; doi:10.1371/journal.pone.0352197)
Supplement: S2 Data — (XLSX) [file pone.0352197.s003.xlsx]

## Sheet: Sheet1
Day	support vector machine	support vector machine loess	random forest	random forest loess	k nearest neighbors	k nearest neighbors loess	multilayer perceptron	multilayer perceptron loess	stochastic gradient descent	stochastic gradient descent loess	decision tree	decision tree loess	linear discriminant analysis	linear discriminant analysis loess	quadratic discriminany analysis	quadratic discriminany analysis loess	gaussian process classifier	gaussian process classifier loess	multinomial naive bayes	multinomial naive bayes loess	gradient boosting classifier	gradient boosting classifier loess	logistic regression	logistic regression loess
1	0.42	0.65	0.33	0.81	0.42	0.8	0.53	0.79	0.42	0.43	0.33	0.64	0.47	0.51	0.6	0.8	0.44	0.84	0.24	0.3	0.33	0.76	0.4	0.67
2	0.6	0.67	0.73	0.81	0.76	0.79	0.78	0.79	0.42	0.47	0.64	0.65	0.58	0.54	0.76	0.81	0.78	0.84	0.4	0.34	0.69	0.77	0.56	0.7
3	0.73	0.7	0.84	0.82	0.8	0.79	0.8	0.79	0.51	0.52	0.71	0.66	0.76	0.57	0.87	0.82	0.87	0.83	0.38	0.37	0.82	0.78	0.69	0.72
4	0.87	0.72	0.89	0.82	0.82	0.79	0.91	0.79	0.64	0.56	0.62	0.67	0.78	0.6	0.91	0.84	0.84	0.82	0.38	0.4	0.82	0.79	0.89	0.74
5	0.82	0.74	0.82	0.83	0.87	0.79	0.8	0.79	0.56	0.61	0.76	0.69	0.6	0.63	0.89	0.85	0.84	0.81	0.44	0.44	0.8	0.8	0.84	0.76
6	0.76	0.76	0.84	0.84	0.78	0.79	0.8	0.8	0.73	0.65	0.71	0.7	0.67	0.65	0.84	0.86	0.8	0.81	0.33	0.47	0.87	0.81	0.82	0.78
7	0.82	0.79	0.89	0.84	0.82	0.79	0.78	0.8	0.73	0.69	0.71	0.71	0.71	0.68	0.91	0.87	0.78	0.8	0.62	0.5	0.78	0.82	0.82	0.8
8	0.84	0.81	0.78	0.85	0.73	0.78	0.84	0.8	0.78	0.74	0.64	0.72	0.69	0.71	0.8	0.88	0.78	0.79	0.62	0.53	0.8	0.83	0.84	0.82
9	0.82	0.82	0.8	0.86	0.73	0.78	0.78	0.8	0.73	0.77	0.71	0.73	0.58	0.73	0.91	0.88	0.78	0.79	0.53	0.55	0.8	0.84	0.82	0.84
10	0.82	0.82	0.82	0.87	0.69	0.79	0.78	0.8	0.87	0.79	0.73	0.75	0.76	0.75	0.89	0.87	0.71	0.79	0.58	0.57	0.87	0.85	0.82	0.84
11	0.91	0.82	0.96	0.88	0.8	0.79	0.87	0.8	0.8	0.8	0.8	0.76	0.84	0.77	0.89	0.87	0.82	0.79	0.69	0.59	0.91	0.85	0.89	0.85
12	0.87	0.82	0.89	0.89	0.78	0.8	0.8	0.8	0.89	0.81	0.8	0.77	0.82	0.78	0.91	0.86	0.8	0.79	0.51	0.6	0.89	0.86	0.87	0.85
13	0.78	0.82	0.8	0.9	0.82	0.81	0.78	0.8	0.76	0.82	0.76	0.78	0.73	0.79	0.84	0.86	0.76	0.8	0.62	0.61	0.82	0.87	0.76	0.85
14	0.87	0.82	0.93	0.92	0.84	0.82	0.87	0.8	0.89	0.83	0.84	0.8	0.89	0.8	0.82	0.86	0.89	0.81	0.64	0.63	0.91	0.88	0.87	0.85
15	0.8	0.82	0.84	0.93	0.76	0.84	0.78	0.81	0.82	0.83	0.78	0.81	0.82	0.81	0.82	0.86	0.78	0.83	0.56	0.65	0.87	0.89	0.84	0.86
16	0.78	0.83	0.98	0.94	0.84	0.85	0.82	0.81	0.78	0.84	0.78	0.82	0.82	0.82	0.8	0.85	0.82	0.84	0.69	0.67	0.87	0.9	0.84	0.86
17	0.8	0.84	0.96	0.95	0.82	0.86	0.78	0.82	0.82	0.85	0.84	0.83	0.78	0.82	0.89	0.85	0.8	0.86	0.62	0.68	0.93	0.9	0.82	0.87
18	0.78	0.85	0.96	0.96	0.91	0.88	0.78	0.83	0.87	0.86	0.91	0.85	0.8	0.83	0.89	0.85	0.93	0.88	0.78	0.7	0.93	0.91	0.82	0.88
19	0.91	0.87	0.93	0.96	0.91	0.89	0.87	0.84	0.89	0.87	0.84	0.86	0.82	0.85	0.89	0.86	0.84	0.9	0.76	0.72	0.89	0.92	0.91	0.89
20	0.87	0.89	1	0.96	0.89	0.91	0.93	0.85	0.93	0.88	0.89	0.88	0.91	0.86	0.82	0.86	0.96	0.92	0.76	0.74	0.98	0.93	0.89	0.91
21	0.89	0.9	0.96	0.97	0.93	0.92	0.84	0.86	0.87	0.88	0.82	0.89	0.84	0.88	0.87	0.86	0.98	0.94	0.69	0.75	0.87	0.94	0.93	0.92
22	0.96	0.92	1	0.97	0.91	0.93	0.87	0.87	0.98	0.89	0.96	0.9	0.98	0.89	0.89	0.86	0.98	0.95	0.84	0.76	0.96	0.94	0.96	0.94
23	0.98	0.93	0.98	0.97	0.98	0.94	0.89	0.88	0.87	0.89	0.91	0.9	0.98	0.9	0.82	0.86	0.96	0.96	0.76	0.76	0.96	0.95	0.96	0.95
24	0.96	0.95	0.96	0.97	0.98	0.95	0.89	0.89	0.84	0.88	0.98	0.91	0.93	0.92	0.82	0.85	1	0.96	0.76	0.76	0.96	0.95	0.98	0.96
25	0.98	0.96	0.98	0.97	0.98	0.95	0.96	0.89	0.93	0.88	0.93	0.91	0.91	0.93	0.89	0.84	1	0.95	0.8	0.76	1	0.95	0.98	0.96
26	0.96	0.97	0.98	0.97	0.96	0.95	0.89	0.9	0.84	0.88	0.91	0.91	0.93	0.93	0.93	0.82	0.96	0.94	0.78	0.77	0.96	0.95	0.98	0.97
27	0.96	0.97	0.89	0.97	0.96	0.95	0.87	0.9	0.87	0.89	0.84	0.91	0.89	0.94	0.91	0.79	0.96	0.93	0.67	0.77	0.8	0.95	0.93	0.98
28	0.98	0.98	0.96	0.97	0.84	0.94	0.91	0.91	0.84	0.9	0.91	0.9	0.96	0.94	0.62	0.76	0.84	0.92	0.58	0.77	0.93	0.94	0.96	0.98
29	1	0.98	0.98	0.98	0.93	0.94	0.91	0.91	0.91	0.91	0.91	0.9	0.98	0.95	0.82	0.72	0.89	0.9	0.76	0.77	0.96	0.94	1	0.98
30	1	0.98	0.98	0.98	0.91	0.94	0.91	0.92	0.91	0.91	0.84	0.9	0.93	0.95	0.67	0.67	0.87	0.89	0.82	0.78	0.89	0.93	1	0.98
31	0.98	0.99	0.98	0.98	0.93	0.94	0.93	0.92	0.98	0.93	0.87	0.9	0.98	0.96	0.89	0.62	0.87	0.87	0.8	0.79	0.96	0.93	1	0.98
32	1	0.99	1	0.98	0.91	0.94	0.96	0.93	0.96	0.94	0.91	0.91	0.98	0.96	0.51	0.56	0.89	0.86	0.76	0.79	0.93	0.93	1	0.99
33	0.98	0.99	0.98	0.98	0.93	0.94	0.93	0.93	0.96	0.95	0.91	0.92	0.89	0.97	0.56	0.52	0.89	0.85	0.84	0.81	0.91	0.94	0.98	0.99
34	0.98	0.99	0.98	0.99	0.93	0.95	0.91	0.94	0.87	0.95	0.96	0.93	0.93	0.97	0.24	0.48	0.8	0.83	0.8	0.82	0.91	0.94	0.98	0.99
35	1	0.99	0.98	0.99	1	0.96	0.91	0.94	1	0.96	0.93	0.94	1	0.98	0.22	0.45	0.91	0.82	0.8	0.83	0.98	0.95	0.96	0.99
36	1	0.99	1	0.99	0.98	0.97	0.96	0.95	0.98	0.96	0.96	0.95	1	0.98	0.22	0.43	0.8	0.8	0.82	0.84	0.91	0.95	1	0.99
37	1	1	1	0.99	1	0.97	1	0.95	0.93	0.96	0.96	0.95	1	0.98	0.38	0.43	0.76	0.78	0.84	0.86	1	0.95	1	0.99
38	1	1	0.98	0.99	0.96	0.98	0.93	0.96	1	0.97	0.96	0.96	0.98	0.99	0.31	0.42	0.73	0.76	0.93	0.87	0.98	0.96	1	0.99
39	1	1	1	1	1	0.98	0.96	0.97	0.93	0.97	0.98	0.96	1	0.99	0.76	0.43	0.71	0.74	0.82	0.88	0.93	0.96	1	1
40	1	1	1	1	1	0.98	1	0.97	1	0.97	0.98	0.96	1	0.99	0.49	0.46	0.78	0.72	0.93	0.89	1	0.97	1	1
41	1	1	1	1	0.93	0.98	0.98	0.98	0.98	0.97	0.96	0.96	0.98	0.99	0.44	0.51	0.71	0.7	1	0.9	0.96	0.97	1	1
42	1	0.99	1	1	0.98	0.98	1	0.98	0.98	0.97	1	0.96	1	0.99	0.58	0.55	0.69	0.68	0.89	0.91	0.96	0.97	1	0.99
43	1	0.99	1	1	1	0.98	1	0.98	0.93	0.97	0.98	0.96	0.98	0.98	0.62	0.58	0.67	0.66	0.84	0.92	1	0.97	1	0.99
44	0.98	0.99	1	1	0.98	0.98	0.98	0.98	0.96	0.96	0.91	0.96	0.96	0.98	0.71	0.61	0.58	0.64	0.93	0.92	0.96	0.96	0.98	0.99
45	0.98	0.99	0.98	1	0.98	0.98	0.93	0.98	0.98	0.96	0.93	0.96	0.98	0.98	0.67	0.62	0.67	0.63	0.91	0.93	0.98	0.96	0.98	0.99
46	1	0.99	1	1	1	0.99	1	0.98	0.98	0.96	0.96	0.95	1	0.98	0.64	0.63	0.56	0.63	0.96	0.93	0.96	0.97	1	0.99
47	0.98	0.99	1	1	0.98	0.99	0.96	0.98	0.96	0.96	0.93	0.95	0.98	0.98	0.6	0.64	0.53	0.62	0.98	0.93	0.93	0.97	0.98	0.99
48	1	0.99	1	1	1	0.99	1	0.98	0.96	0.96	0.98	0.95	1	0.98	0.73	0.64	0.69	0.62	0.98	0.93	0.96	0.97	1	0.99
49	0.98	0.99	1	1	0.98	0.99	0.98	0.98	0.91	0.95	0.96	0.95	0.96	0.99	0.6	0.65	0.51	0.61	0.91	0.92	0.98	0.96	0.98	0.99
50	1	0.99	1	1	1	0.99	1	0.98	1	0.95	0.96	0.95	1	0.99	0.62	0.66	0.64	0.61	0.93	0.92	1	0.96	1	0.99
51	1	0.99	1	1	1	0.99	1	0.98	0.96	0.95	0.93	0.95	1	0.99	0.58	0.66	0.6	0.61	0.91	0.92	0.98	0.96	1	0.99
52	0.98	0.99	1	1	0.98	0.99	0.96	0.98	0.93	0.95	0.96	0.95	0.98	0.99	0.8	0.67	0.64	0.61	0.87	0.91	0.82	0.96	0.98	0.99
