# Supplementary material for: Evaluating machine learning algorithms at predicting developmental trajectories using sequential dataset truncation of voluntary alcohol consumption in adolescent mice
Source: PLoS One. 2026 Jun 22;21(6):e0352197. doi: 10.1371/journal.pone.0352197 (PMC13286189; doi:10.1371/journal.pone.0352197)
Supplement: S3 Data — (TXT) [file pone.0352197.s004.txt]

These are the models and parameters used for testing in our paper.

All models were imported from sklearn library in python.
Unless otherwise noted, the model uses the default parameters provided in the sklearn documentation 
https://scikit-learn.org/stable/api/index.html
All of this is also included inside of the code itself.

Models used:
Support vector machine (SVM)
https://scikit-learn.org/stable/modules/generated/sklearn.svm.SVC.html
parameters:
kernel = 'linear'
C = 1

Random forest
https://scikit-learn.org/stable/modules/generated/sklearn.ensemble.RandomForestClassifier.html
parameters: default

K nearest neighbors
https://scikit-learn.org/stable/modules/generated/sklearn.neighbors.KNeighborsClassifier.html
parameters:
neighbors = 3

Multi layer perceptron (MLP)
https://scikit-learn.org/stable/modules/generated/sklearn.neural_network.MLPClassifier.html
parameters:
random_state = 1
max_iter = 300

Stochastic gradient descent
https://scikit-learn.org/stable/modules/generated/sklearn.linear_model.SGDClassifier.html
parameters:
loss = 'hinge'

Decision tree
https://scikit-learn.org/stable/modules/generated/sklearn.tree.DecisionTreeClassifier.html
parameters: default

Linear discriminant analysis
https://scikit-learn.org/stable/modules/generated/sklearn.discriminant_analysis.LinearDiscriminantAnalysis.html
parameters:
solver = svd

Quadratic discriminant analysis
https://scikit-learn.org/stable/modules/generated/sklearn.discriminant_analysis.QuadraticDiscriminantAnalysis.html
parameters:
solver = svd

Gaussian process classifier
https://scikit-learn.org/stable/modules/generated/sklearn.gaussian_process.GaussianProcessClassifier.html
parameters: default

Multinomial naive Bayes
https://scikit-learn.org/stable/modules/generated/sklearn.naive_bayes.MultinomialNB.html
parameters: default

Gradient boosting classifier
https://scikit-learn.org/stable/modules/generated/sklearn.ensemble.GradientBoostingClassifier.html
parameters: default

Logistic regression
https://scikit-learn.org/stable/modules/generated/sklearn.linear_model.LogisticRegression.html
parameters: default


These are the parameters used for loess smoothing in our paper
https://pypi.org/project/loess/
parameters:
degree = 1
subpackage used was loess_1d
